# Supplementary material for: Two new genera and two new species of Mantophasmatodea (Insecta, Polyneoptera) from Namibia
Source: Zookeys. 2012 Jan 20;(166):75–98. doi: 10.3897/zookeys.166.1802 (PMC3272637; doi:10.3897/zookeys.166.1802)
Supplement: XML Treatment for Striatophasma [file zookeys.166.1802-treatment1.xml]

<!DOCTYPE tp:taxon-treatment
  PUBLIC "-//TaxonX//DTD Taxonomic Treatment Publishing DTD v0 20100105//EN" "tax-treatment-NSO.dtd">
<tp:taxon-treatment xmlns:tp="http://www.plazi.org/taxpub"><tp:treatment-meta><mixed-citation publication-type="journal"><person-group><name><surname>Wipfler</surname><given-names>Benjamin</given-names></name><name><surname>Pohl</surname><given-names>Hans</given-names></name><name><surname>Predel</surname><given-names>Reinhard</given-names></name></person-group><article-title>Two new genera and two new species of Mantophasmatodea (Insecta, Polyneoptera) from Namibia</article-title><source>Zookeys</source><day>20</day><month>1</month><year>2012</year><volume>2012</volume><issue>166</issue><fpage>75</fpage><lpage>98</lpage><pub-id pub-id-type="doi">10.3897/zookeys.166.1802</pub-id></mixed-citation></tp:treatment-meta><tp:nomenclature><tp:taxon-name>
                        <tp:taxon-name-part taxon-name-part-type="genus">Striatophasma</tp:taxon-name-part>
                    <object-id xmlns:xlink="http://www.w3.org/1999/xlink" xlink:type="simple">urn:lsid:zoobank.org:act:8B1618EC-5FBD-4C51-9301-7E0076EA742D</object-id>
                    <object-id xmlns:xlink="http://www.w3.org/1999/xlink" xlink:type="simple">http://species-id.net/wiki/Striatophasma</object-id>
                    </tp:taxon-name><tp:taxon-status xmlns:xlink="http://www.w3.org/1999/xlink" xlink:type="simple">gen. n.</tp:taxon-status></tp:nomenclature><tp:treatment-sec sec-type="Description"><title>Description and diagnosis.</title><p><italic><tp:taxon-name>Striatophasma</tp:taxon-name></italic> gen. n. is placed as sistergroup to all remaining South African <tp:taxon-name>Austrophasmatidae</tp:taxon-name> sensu <xref ref-type="bibr" rid="B7">Klass et al. (2003)</xref> based on peptide <!--PageBreak-->hormone sequences (<xref ref-type="bibr" rid="B11">Predel et al. in press</xref>). Except for <italic><tp:taxon-name>Austrophasma gansbaaiense</tp:taxon-name></italic> and <italic><tp:taxon-name>Viridiphasma clanwilliamense</tp:taxon-name></italic> (<xref ref-type="bibr" rid="B5">Eberhard et al. 2011</xref>), it can be easily distinguished from the <tp:taxon-name>Austrophasmatidae</tp:taxon-name> sensu <xref ref-type="bibr" rid="B7">Klass et al. (2003)</xref> by its greenish colour. From all South African <tp:taxon-name>Austrophasmatidae</tp:taxon-name>, <italic><tp:taxon-name>Striatophasma</tp:taxon-name></italic> is separated by the lack of a butterfly-shaped dark median spot below the antennal base, genae that protrude from the compound eyes, the presence of spination in most body parts and its distribution in Namibia. From other Namibian mantophasmatodeans it can be distinguished by the presence of a brown dorso-median longitudinal stripe in males in combination with greenish body colouration. Asymmetric male genitalia and compound eyes that do not protrude from the genae distinguish <italic><tp:taxon-name>Striatophasma</tp:taxon-name></italic> from the East African <italic><tp:taxon-name>Tanzaniophasma</tp:taxon-name></italic>.
                    </p><p>The new genus is characterized by a unique sequence of the adipokinetic hormone (pQVNF<bold>T</bold>P<bold>S</bold>Wamide; <xref ref-type="bibr" rid="B11">Predel et al. in press</xref>). The adipokinetic hormone sequence of all taxa currently grouped in Mantophasmatodae (<italic><tp:taxon-name>Mantophasma</tp:taxon-name></italic>, <italic><tp:taxon-name>Sclerophasma</tp:taxon-name></italic>, <italic><tp:taxon-name>Tyrannophasma</tp:taxon-name></italic>, <italic><tp:taxon-name>Praedatophasma</tp:taxon-name></italic>, <italic><tp:taxon-name>Pachyphasma</tp:taxon-name></italic>) is pQVNFSPGWamide (<xref ref-type="bibr" rid="B6">Gäde et al. 2005</xref>; Predel et al. 2011) and that of South African <tp:taxon-name>Austrophasmatidae</tp:taxon-name> is pQVNF<bold>T</bold>PGWamide (<xref ref-type="bibr" rid="B12">Predel et al. 2005</xref>).
                    </p></tp:treatment-sec><tp:treatment-sec sec-type="Type species"><title>Type species.</title><p><italic><tp:taxon-name>Striatophasma naukluftense</tp:taxon-name></italic> sp. n.
                    </p></tp:treatment-sec><tp:treatment-sec sec-type="Other included species"><title>Other included species.</title><p>None thus far.</p></tp:treatment-sec><tp:treatment-sec sec-type="Etymology"><title>Etymology.</title><p>The generic group name <italic><tp:taxon-name>Striatophasma</tp:taxon-name></italic> is a composition from the Latin word striatus meaning striped and the ending -phasma which is commonly used to term mantophasmatodeans. The gender is neuter.
                    </p></tp:treatment-sec><ref-list><ref id="B7"><mixed-citation xmlns:xlink="http://www.w3.org/1999/xlink" xlink:type="simple"><person-group><name name-style="western"><surname>Klass</surname><given-names>KD</given-names></name><name name-style="western"><surname>Picker</surname><given-names>MD</given-names></name><name name-style="western"><surname>Damgaard</surname><given-names>J</given-names></name><name name-style="western"><surname>Noort</surname><given-names>Sv</given-names></name><name name-style="western"><surname>Tojo</surname><given-names>K</given-names></name></person-group> (<year>2003</year>)<article-title> The taxonomy, genitalic morphology, and phylogenetic relationships of Southern African Mantophasmatodea (Insecta).</article-title><source>Entomologische Abhandlungen </source><volume>61</volume>: <fpage>3</fpage>-<lpage>67</lpage>.</mixed-citation></ref><ref id="B11"><mixed-citation xmlns:xlink="http://www.w3.org/1999/xlink" xlink:type="simple"><person-group><name name-style="western"><surname>Predel</surname><given-names>R</given-names></name><name name-style="western"><surname>Neupert</surname><given-names>S</given-names></name><name name-style="western"><surname>Huetteroth</surname><given-names>W</given-names></name><name name-style="western"><surname>Kahnt</surname><given-names>J</given-names></name><name name-style="western"><surname>Waidelich</surname><given-names>D</given-names></name><name name-style="western"><surname>Roth</surname><given-names>S</given-names></name></person-group> (<year>in press</year>)<source> Peptidomics-based phylogeny and biogeography of Mantophasmatodea. Systematic Biology.</source></mixed-citation></ref><ref id="B5"><mixed-citation xmlns:xlink="http://www.w3.org/1999/xlink" xlink:type="simple"><person-group><name name-style="western"><surname>Eberhard</surname><given-names>M</given-names></name><name name-style="western"><surname>Picker</surname><given-names>M</given-names></name><name name-style="western"><surname>Klass</surname><given-names>KD</given-names></name></person-group> (<year>2011</year>) <article-title>Sympatry in Mantophasmatodea, with the description of a new species and phylogenetic considerations.</article-title><source>Organisms Diversity &amp; Evolution</source><volume>11</volume>: <fpage>43</fpage>–<lpage>59</lpage>. <ext-link ext-link-type="uri" xlink:href="http://dx.doi.org/10.1007/s13127-010-0037-8" xlink:type="simple">doi: 10.1007/s13127-010-0037-8</ext-link></mixed-citation></ref><ref id="B6"><mixed-citation xmlns:xlink="http://www.w3.org/1999/xlink" xlink:type="simple"><person-group><name name-style="western"><surname>Gäde</surname><given-names>G</given-names></name><name name-style="western"><surname>Marco</surname><given-names>HG</given-names></name><name name-style="western"><surname>Simek</surname><given-names>P</given-names></name><name name-style="western"><surname>Marais</surname><given-names>E</given-names></name></person-group> (<year>2005</year>)<article-title> The newly discovered insect order Mantophasmatodea contains a novel member of the adipokinetic hormone family of peptides.</article-title><source>Biochemical and Biophysical Research Communications </source><volume>330</volume>: <fpage>598</fpage>-<lpage>603</lpage>. <ext-link ext-link-type="uri" xlink:href="http://dx.doi.org/10.1016/j.bbrc.2005.02.185" xlink:type="simple">doi: 10.1016/j.bbrc.2005.02.185</ext-link></mixed-citation></ref><ref id="B12"><mixed-citation xmlns:xlink="http://www.w3.org/1999/xlink" xlink:type="simple"><person-group><name name-style="western"><surname>Predel</surname><given-names>R</given-names></name><name name-style="western"><surname>Roth</surname><given-names>S</given-names></name><name name-style="western"><surname>Neupert</surname><given-names>S</given-names></name><name name-style="western"><surname>Picker</surname><given-names>M</given-names></name></person-group> (<year>2005</year>)<source> New insect order Mantophasmatodea: species differentiation by mass fingerprints of peptide hormones? Journal of Zoological Systematics &amp; Evolutionary Research 43: 149–156. </source><ext-link ext-link-type="uri" xlink:href="http://dx.doi.org/10.1111/j.1439-0469.2004.00280.x" xlink:type="simple">doi: 10.1111/j.1439-0469.2004.00280.x</ext-link></mixed-citation></ref></ref-list></tp:taxon-treatment>
