# Supplementary material for: Two new genera and two new species of Mantophasmatodea (Insecta, Polyneoptera) from Namibia
Source: Zookeys. 2012 Jan 20;(166):75–98. doi: 10.3897/zookeys.166.1802 (PMC3272637; doi:10.3897/zookeys.166.1802)
Supplement: XML Treatment for Pachyphasma [file zookeys.166.1802-treatment3.xml]

<!DOCTYPE tp:taxon-treatment
  PUBLIC "-//TaxonX//DTD Taxonomic Treatment Publishing DTD v0 20100105//EN" "tax-treatment-NSO.dtd">
<tp:taxon-treatment xmlns:tp="http://www.plazi.org/taxpub"><tp:treatment-meta><mixed-citation publication-type="journal"><person-group><name><surname>Wipfler</surname><given-names>Benjamin</given-names></name><name><surname>Pohl</surname><given-names>Hans</given-names></name><name><surname>Predel</surname><given-names>Reinhard</given-names></name></person-group><article-title>Two new genera and two new species of Mantophasmatodea (Insecta, Polyneoptera) from Namibia</article-title><source>Zookeys</source><day>20</day><month>1</month><year>2012</year><volume>2012</volume><issue>166</issue><fpage>75</fpage><lpage>98</lpage><pub-id pub-id-type="doi">10.3897/zookeys.166.1802</pub-id></mixed-citation></tp:treatment-meta><tp:nomenclature><tp:taxon-name>
                        <tp:taxon-name-part taxon-name-part-type="genus">Pachyphasma</tp:taxon-name-part>
                    <object-id xmlns:xlink="http://www.w3.org/1999/xlink" xlink:type="simple">urn:lsid:zoobank.org:act:E43A1051-968A-4DFE-BB94-EDD0AB742B07</object-id>
                    <object-id xmlns:xlink="http://www.w3.org/1999/xlink" xlink:type="simple">http://species-id.net/wiki/Pachyphasma</object-id>
                    </tp:taxon-name><tp:taxon-status xmlns:xlink="http://www.w3.org/1999/xlink" xlink:type="simple">gen. n.</tp:taxon-status></tp:nomenclature><tp:treatment-sec sec-type="Description"><title>Description and diagnosis.</title><p>Based on peptide hormone sequences, <italic><tp:taxon-name>Pachyphasma</tp:taxon-name></italic> gen. n. is placed as sistergroup to <italic><tp:taxon-name>Mantophasma</tp:taxon-name></italic>/<italic><tp:taxon-name>Sclerophasma</tp:taxon-name></italic> (<xref ref-type="bibr" rid="B11">Predel et al. in press</xref>). The clade <italic><tp:taxon-name>Pachyphasma</tp:taxon-name></italic> gen. n. + <italic><tp:taxon-name>Mantophasma</tp:taxon-name></italic>/<italic><tp:taxon-name>Sclerophasma</tp:taxon-name></italic> was determined as sistergroup to <italic><tp:taxon-name>Tyrannophasma</tp:taxon-name></italic> + <italic><tp:taxon-name>Praedatophasma</tp:taxon-name></italic>. <italic><tp:taxon-name>Pachyphasma</tp:taxon-name></italic> gen. n. can be distinguished from all other mantophasmatodeans by an abdomen that is shorter than the thorax and a metanotum that is broader than the abdominal tergum I. <italic><tp:taxon-name>Pachyphasma</tp:taxon-name></italic> was found in the same biotope/habitat as <italic><tp:taxon-name>Tyrannophasma gladiator</tp:taxon-name></italic>, but on flowering bushes of Compositae while <italic><tp:taxon-name>Tyrannophasma</tp:taxon-name></italic> mainly inhabits grass tussocks but never these bushes.
                    </p><p>The new genus is characterized by several distinct neuropeptide sequences, e.g. periviscerokinin-1 (EAAGLIAFPRTamide) (<xref ref-type="bibr" rid="B11">Predel et al. in press</xref>). The respective mass signal ([M+H]<sup>+</sup>: 1144.6) can be detected in preparations of abdominal perisympathetic organs of males/females/nymphs.
                    </p></tp:treatment-sec><tp:treatment-sec sec-type="Type species"><title>Type species.</title><p><italic><tp:taxon-name>Pachyphasma brandbergense</tp:taxon-name></italic> sp. n.
                    </p></tp:treatment-sec><tp:treatment-sec sec-type="Other included species"><title>Other included species.</title><p>None thus far.</p></tp:treatment-sec><tp:treatment-sec sec-type="Etymology"><title>Etymology.</title><p>the generic group name <italic><tp:taxon-name>Pachyphasma</tp:taxon-name></italic> is a composition from the Greek word pachys meaning thick and the ending -phasma which is commonly used to term mantophasmatodeans. The gender is neuter.
                    </p><fig id="F1" position="float" orientation="portrait"><label>Figure 1.</label><caption><p>Simplified tree (midpoint-rooted) from a Bayesian phylogenetic analysis of peptide hormone sequences from southern African Mantophasmatodea (adapted from <xref ref-type="bibr" rid="B11">Predel et al. in press</xref>).</p></caption><graphic xmlns:xlink="http://www.w3.org/1999/xlink" xlink:href="ZooKeys-166-075-g001.jpg" position="float" orientation="portrait" xlink:type="simple"/></fig><fig id="F2" position="float" orientation="portrait"><label>Figure 2.</label><caption><p>Habitus photography of <italic><tp:taxon-name>Striatophasma naukluftense</tp:taxon-name></italic> sp. n.; copula with smaller ♂ on top of ♀.</p></caption><graphic xmlns:xlink="http://www.w3.org/1999/xlink" xlink:href="ZooKeys-166-075-g002.jpg" position="float" orientation="portrait" xlink:type="simple"/></fig><fig id="F3" position="float" orientation="portrait"><label>Figure 3.</label><caption><p>Type locality of <italic><tp:taxon-name>Striatophasma naukluftense</tp:taxon-name></italic> sp. n, Naukluft Mountains, Namibia.</p></caption><graphic xmlns:xlink="http://www.w3.org/1999/xlink" xlink:href="ZooKeys-166-075-g003.jpg" position="float" orientation="portrait" xlink:type="simple"/></fig><fig id="F4" position="float" orientation="portrait"><label>Figure 4.</label><caption><p>Head of ♂ <italic><tp:taxon-name>Striatophasma naukluftense</tp:taxon-name></italic> sp. n., SEM- micrographs <bold>A</bold> frontal view <bold>B</bold> lateral view <bold>C</bold> dorsal view.</p></caption><graphic xmlns:xlink="http://www.w3.org/1999/xlink" xlink:href="ZooKeys-166-075-g004.jpg" position="float" orientation="portrait" xlink:type="simple"/></fig><fig id="F5" position="float" orientation="portrait"><label>Figure 5.</label><caption><p>Prothorax of ♂ <italic><tp:taxon-name>Striatophasma naukluftense</tp:taxon-name></italic> sp. n., SEM- micrographs <bold>A</bold> dorsal view <bold>B</bold> lateral view.</p></caption><graphic xmlns:xlink="http://www.w3.org/1999/xlink" xlink:href="ZooKeys-166-075-g005.jpg" position="float" orientation="portrait" xlink:type="simple"/></fig><fig id="F6" position="float" orientation="portrait"><label>Figure 6.</label><caption><p>Variations of brown longitudinal stripe in <italic><tp:taxon-name>Striatophasma naukluftense</tp:taxon-name></italic> sp. n. <bold>A</bold> Holotype, male from Naukluft mountains <bold>B</bold> Paratype, male from Nauchas.</p></caption><graphic xmlns:xlink="http://www.w3.org/1999/xlink" xlink:href="ZooKeys-166-075-g006.jpg" position="float" orientation="portrait" xlink:type="simple"/></fig><fig id="F7" position="float" orientation="portrait"><label>Figure 7.</label><caption><p>Terminalia of ♂ <italic><tp:taxon-name>Striatophasma naukluftense</tp:taxon-name></italic> sp. n., SEM- micrographs <bold>A</bold> dorsal view <bold>B</bold> ventral view <bold>C</bold> lateral view <bold>D</bold> caudal view.</p></caption><graphic xmlns:xlink="http://www.w3.org/1999/xlink" xlink:href="ZooKeys-166-075-g007.jpg" position="float" orientation="portrait" xlink:type="simple"/></fig><fig id="F8" position="float" orientation="portrait"><label>Figure 8.</label><caption><p>Head of ♀ <italic><tp:taxon-name>Striatophasma naukluftense</tp:taxon-name></italic> sp. n., SEM- micrographs <bold>A</bold> frontal view <bold>B</bold> lateral view <bold>C</bold> dorsal view.</p></caption><graphic xmlns:xlink="http://www.w3.org/1999/xlink" xlink:href="ZooKeys-166-075-g008.jpg" position="float" orientation="portrait" xlink:type="simple"/></fig><fig id="F9" position="float" orientation="portrait"><label>Figure 9.</label><caption><p>Prothorax of ♀ <italic><tp:taxon-name>Striatophasma naukluftense</tp:taxon-name></italic> sp. n., SEM- micrographs <bold>A</bold> dorsal view <bold>B</bold> lateral view.</p></caption><graphic xmlns:xlink="http://www.w3.org/1999/xlink" xlink:href="ZooKeys-166-075-g009.jpg" position="float" orientation="portrait" xlink:type="simple"/></fig><fig id="F10" position="float" orientation="portrait"><label>Figure 10.</label><caption><p>Terminalia of ♀ <italic><tp:taxon-name>Striatophasma naukluftense</tp:taxon-name></italic> sp. n., SEM- micrographs <bold>A</bold> dorsal view <bold>B</bold> ventral view <bold>C</bold> lateral view <bold>D</bold> caudal view.</p></caption><graphic xmlns:xlink="http://www.w3.org/1999/xlink" xlink:href="ZooKeys-166-075-g010.jpg" position="float" orientation="portrait" xlink:type="simple"/></fig></tp:treatment-sec><ref-list><ref id="B11"><mixed-citation xmlns:xlink="http://www.w3.org/1999/xlink" xlink:type="simple"><person-group><name name-style="western"><surname>Predel</surname><given-names>R</given-names></name><name name-style="western"><surname>Neupert</surname><given-names>S</given-names></name><name name-style="western"><surname>Huetteroth</surname><given-names>W</given-names></name><name name-style="western"><surname>Kahnt</surname><given-names>J</given-names></name><name name-style="western"><surname>Waidelich</surname><given-names>D</given-names></name><name name-style="western"><surname>Roth</surname><given-names>S</given-names></name></person-group> (<year>in press</year>)<source> Peptidomics-based phylogeny and biogeography of Mantophasmatodea. Systematic Biology.</source></mixed-citation></ref></ref-list></tp:taxon-treatment>
